# Supplementary material for: Therapeutic potential and mechanistic insights of silibinin targeting cancer-associated fibroblasts in colorectal cancer
Source: Front Pharmacol. 2025 Apr 2;16:1527871. doi: 10.3389/fphar.2025.1527871 (PMC12000085; doi:10.3389/fphar.2025.1527871)
Supplement: Supplementary file 2 [file Table1.xlsx]

## Sheet: Supplementary Table S1. 
					Supplementary Table S1. REAGENTS
					Name	Product model	Company	Country
					Dulbecco’s modified Eagle’s mediu	L110KJ	BasalMedia	Shanghai，China
					Roswell Park Memorial Institute 1640 medium	L210KJ	BasalMedia	Shanghai，China
					Transwell	3450	Coring	MA, USA
					Cell Counting Kit-8 assay	A311-01	Vazyme	Nanjing, China
					Trizol reagent	15596018	Thermo Fisher Scientific	MA, USA
					PrimeScript™ RT Master Mix (Perfect Real Time)	RR036A	TaKaRa	Kyoto, Japan
					Premix ExTaqTM II	Q711-02	Vazyme	Nanjing, China
					RIPA lysis buffer	P0013E	Beyotime	Shanghai, China
					BCA Protein Assay Kit	P0010S	Beyotime	Shanghai, China
					SDS-PAGE	P0286	Beyotime	Shanghai, China
					PVDF	IPFL00005 and ISEQ00010	Merck	Darmstadt，German
					Azoxymethane	A5486	Sigma	MO, USA
					bovine serum albumin	A8020	Solarbio	Beijing, China
					Dextran Sodium Sulfate	60316ES60	Yeasen	Shanghai, China

## Sheet: Supplementary Table S2.
					Supplementary Table S2. ANTIBODY
					Name	Product model	Company	Country	Reactivity
					anti-GAPDH	ab181602	Abcam	MA, USA	Human
					α-SMA	ab5694	Abcam	MA, USA	Human
					POSTN	ab219056	Abcam	MA, USA	Human
					α-SMA	AF1032	Affinity	OH, USA	Mouse
					Supplementary Table S3. INSTRUMENTS and SOFTWARE
					Microplate reader	Synergy LX	BioTek	Vermont, USA
					microtome	RM2235	Leica	Shanghai, China
					hematoxylin	AR1180-1	Boster	Wuhan, China

## Sheet: Supplementary Table S3.
					Supplementary Table S3. INSTRUMENTS and SOFTWARE
					Microplate reader	Synergy LX	BioTek	Vermont, USA
					microtome	RM2235	Leica	Shanghai, China
					hematoxylin	AR1180-1	Boster	Wuhan, China

## Sheet: Supplementary Table S4.
		Supplementary table 4.
		α-SMA	F	5'-AATGGCTCTGGGCTCT GTAA-'3
			R	5'-TCTTTTGCTCTGTGCTTCGT-'3
		POSTN	F	5'-CTGCCATCACATCGGACA-'3
			R	5'-CTCCCATAATAGACTCAGAACAC-'3
		GAPDH	F	5'-GATTTGGTCGTATTGGGCGC-'3
			R	GAPDH-R: 5'-TTCCCGTTCTCAGCCTTGAC-'3
